# Supplementary material for: Genetic Modulation of the GLUT1 Transporter Expression—Potential Relevance in Complex Diseases
Source: Biology (Basel). 2022 Nov 16;11(11):1669. doi: 10.3390/biology11111669 (PMC9687623; doi:10.3390/biology11111669)
Supplement: Supplementary file 1 [file biology-11-01669-s001.zip]

Archive with 1 entries (1 files):
- biology-2014222-supplementary.pdf
